# Supplementary material for: Asthma Is Associated with Back Pain and Migraine—Results of Population-Based Case–Control Study
Source: J Clin Med. 2023 Nov 15;12(22):7107. doi: 10.3390/jcm12227107 (PMC10671864; doi:10.3390/jcm12227107)
Supplement: Supplementary file 1 [file jcm-12-07107-s001.zip]

Archive with 1 entries (1 files):
- jcm-2723874-supplementary.pdf
